# Supplementary material for: Divergent biophysical controls of aquatic CO2 and CH4 in the World’s two largest rivers
Source: Sci Rep. 2015 Oct 23;5:15614. doi: 10.1038/srep15614 (PMC4616035; doi:10.1038/srep15614)
Supplement: Supplementary Information [file srep15614-s1.xls]

## Sheet: data
Timestamp (GMT)	Longitude (°E)	Latitude (°N)	Water Temperature (°C)	Specific Conductivity @ 25°C (µS/cm)	pCO2 (ppm)	CH4 (nmol/L)
2007-01-30 16:26:00	-55.5684	-1.87755	29.8	70	2950	110.077
2007-02-01 00:28:00	-54.7887	-2.24947	21.9	70	3180	67.9839
2007-02-03 15:06:00	-54.4626	-2.42473	29.3	65	2880	91.8294
2007-02-03 20:20:00	-54.0615	-2.24685	29.4	60	2750	63.9439
2007-02-04 20:06:00	-53.7932	-1.933	29.6	60	2870	62.2619
2007-02-04 22:12:00	-53.5406	-1.87192	29.3	63	2770	76.5413
2007-02-05 11:43:00	-53.093	-1.75962	29.3	65	2630	70.6815
2007-02-05 16:05:00	-52.8848	-1.62452	29.5	60	2290	64.8066
2007-02-05 20:30:00	-52.5459	-1.58095	29.9	60	2300	111.702
2007-02-06 20:43:00	-51.7916	-1.48687	29.3	38	1600	104.773
2007-02-07 13:34:00	-51.8911	-1.33282	29.2	65	2500	71.3613
2007-02-08 11:20:00	-51.5439	-0.599633	29	65	2300	122.275
2007-02-09 20:29:00	-51.2389	-0.116067	29	65	2280	138.518
2007-02-02 16:00:00	-54.8358	-2.40183	31.1	15	70	65.0309
2007-02-02 20:40:00	-55.0474	-2.54645	30.8	15	70	85.4969
2007-02-02 23:11:00	-55.0125	-2.48987	27.5	15	520	77.1667
2007-02-06 12:55:00	-52.2276	-1.81408	29.4	20	1070	90.5603
2007-01-31 13:35:00	-55.1367	-2.26118	29.5	70	2850	235.733
2007-02-01 17:40:00	-55.7694	-2.26025	32.1	8	7440	4242
2007-02-07 17:07:00	-51.9815	-1.13933	30.5	34	2700	257.458
2007-02-08 16:45:00	-51.4812	-0.280767	30.5	23	6770	950.831
2007-01-30 14:50:00	-55.5846	-1.91348	31.7	70	150	245.541
2007-01-31 15:35:00	-55.2747	-2.22637	31.4	70	600	42.2248
2007-01-31 17:45:00	-55.4028	-2.25862	32.1	70	650	55.9433
2007-01-31 19:20:00	-55.4766	-2.23288	32.2	70	500	88.0313
2007-02-01 14:55:00	-55.3419	-2.21038	30.9	70	810	86.0358
2007-02-01 16:42:00	-55.3553	-2.2883	32	70	600	55.0972
2007-02-04 16:30:00	-54.9326	-2.17063	31.7	60	230	65.9488
2008-05-12 23:00:00	-60.1742	-3.30493	27.4	87	5850	68
2008-05-14 22:10:00	-60.5523	-3.32687	27.6	80	5780	45
2008-05-12 15:44:00	-60.2646	-3.07593	28.8	10	4600	57
2008-05-11 18:20:00	-60.438	-3.11915	29.3	35	10100	810
2008-05-13 17:45:00	-60.9201	-3.1288	30.1	10	8400	163
2008-05-13 19:50:00	-60.7837	-3.18195	29.9	9	5900	42
2008-05-14 15:05:00	-60.8154	-3.31267	29.3	82	7200	132
2008-05-14 17:20:00	-60.828	-3.35165	30.5	80	5550	198
2008-05-14 18:50:00	-60.7438	-3.29097	30.2	81	2630	133
2008-05-15 15:50:00	-60.2873	-3.39663	29	55.1	6020	51
2008-05-15 16:43:00	-60.3186	-3.38935	30.6	55.3	4260	132
2008-05-15 18:20:00	-60.2859	-3.38397	32	55.1	4400	75
2008-05-16	-60.3122	-3.39475	28.7	30	7387	203
2008-05-16 01:00:00	-60.3122	-3.39475	28.2	30	7607	133
2008-05-16 02:00:00	-60.3122	-3.39475	28.6	29	7013	103
2008-05-16 03:00:00	-60.3122	-3.39475	28.5	30	7609	121
2008-05-16 04:00:00	-60.3122	-3.39475	28.4	30	7305	126
2008-05-16 05:00:00	-60.3122	-3.39475	28.4	29	7466	75
2008-05-16 06:00:00	-60.3122	-3.39475	28.3	31	7538	89
2008-05-16 07:00:00	-60.3122	-3.39475	28.35	29	7048	103
2008-05-16 09:00:00	-60.3122	-3.39475	28.3	29	7104	86
2008-05-16 10:00:00	-60.3122	-3.39475	28.3	30	7144	110
2008-05-16 11:00:00	-60.3122	-3.39475	28.4	29	6973	93
2008-05-16 12:00:00	-60.3122	-3.39475	28.4	29	6962	102
2008-05-16 13:00:00	-60.3122	-3.39475	29.4	29	5214	93
2008-05-16 14:00:00	-60.3122	-3.39475	29.5	30	4740	121
2008-05-16 15:00:00	-60.3122	-3.39475	29.8	29	4674	115
2008-05-16 16:00:00	-60.3122	-3.39475	30.5	29	3954	86
2008-05-16 17:00:00	-60.3122	-3.39475	30.2		3932	105
2008-05-16 18:00:00	-60.3122	-3.39475	29.9	31	4355	82
2008-05-16 19:00:00	-60.3122	-3.39475	29.5	30	4350	100
2008-05-16 20:00:00	-60.3122	-3.39475	29.3	29	5005	92
2008-05-16 21:00:00	-60.3122	-3.39475	29.15	31	5345	163
2008-05-16 22:00:00	-60.3122	-3.39475	29.06	30	5606	78
2008-05-16 23:00:00	-60.3122	-3.39475	29.05	30	5519	75
2008-05-17	-60.3122	-3.39475	29.13	30	5772	70
2008-10-09 11:45:00	-59.4169	-3.15952	30.2	47	2780	71
2008-10-10 12:30:00	-58.4325	-3.16335	30.6	55	2500	154
2008-10-11 18:30:00	-57.551	-2.40555	30.9	50	3090	125
2008-10-11 22:15:00	-57.0166	-2.53278	30.6	52	2950	110
2008-10-12 15:30:00	-56.1479	-2.16545	30.8	48	3050	133
2008-10-12 19:40:00	-55.5553	-1.91328	30.9	45	2860	84
2008-10-08 14:55:00	-60.2621	-3.07015	30.8	8	2700	154
2008-10-09 17:47:00	-58.7896	-3.40993	31.5	72	1300	142
2008-10-11 11:17:00	-58.1863	-2.83812	31	6.5	2030	184
2008-10-07 14:32:00	-60.2695	-3.37558	30.3	38	70	429
2008-10-07 15:00:00	-60.2911	-3.38663	29.5	38	90	230
2008-10-11 12:05:00	-58.106	-2.79127	31.9	12	750	329
2008-10-13 12:34:00	-55.3513	-2.25062	29.8	38	1000	104
2008-10-13 14:10:00	-55.288	-2.19852	31.3	39	160	55
2009-10-05 21:55:00	-60.5434	-3.33108	30.71	76	4830	22.5064
2009-10-09 14:34:00	-59.5569	-3.11867	30.9	59	4548	43.7948
2009-10-09 20:00:00	-58.9755	-3.24233	31.15	67	4486	22.4733
2009-10-10 13:00:00	-58.4091	-3.17443	30.86	61	4127	26.9218
2009-10-14 13:18:00	-57.7052	-2.69203	30.92	65	3975	24.7049
2009-10-14 19:49:00	-57.0267	-2.54228	31.02	63	4051	28.612
2009-10-16 20:36:00	-55.4904	-1.95085	30.96	61	3620	25.2385
2009-10-03 21:16:00	-60.2627	-3.07265	31.9	8	3800	32.1009
2009-10-09 22:50:00	-58.7852	-3.40897	31.87	77	1858	26.593
2009-10-12 17:20:00	-58.3264	-2.8653	31.88	10	1950	41.7509
2009-10-20 13:56:00	-55.0292	-2.52622	30.84	18	750	26.2252
2009-10-05 15:50:00	-60.7755	-3.18952	31.33	10	11720	120.457
2009-10-06 21:55:00	-60.2888	-3.46698	32.7	33	2446	60.9479
2009-10-08 15:25:00	-60.2117	-3.36657	30.9	49	11355	2597.3
2009-10-11 18:59:00	-58.3065	-3.22977	31.25	62	3476	85.5245
2009-10-19 15:35:00	-55.0746	-2.24883	30.91	42	1991	87.9078
2009-10-04 21:15:00	-60.7801	-3.29843	34.27	80	1010	39.8253
2009-10-04 23:05:00	-60.8241	-3.29897	32.21	78	7900	37.578
2009-10-05 11:25:00	-60.779	-3.29255	31.4	72	8880	44.6134
2009-10-05 19:25:00	-60.7795	-3.29332	34.2	70	3000	36.3963
2009-10-06 16:20:00	-60.3036	-3.36273	33.11	67	3490	39.0407
2009-10-06 18:36:00	-60.2458	-3.36727	32.5	71	1980	62.8851
2009-10-07 15:00:00	-60.3166	-3.38888	31.5	57	1490	54.2423
2009-10-07 17:30:00	-60.2695	-3.37808	31.63	67	1260	55.1022
2009-10-07 19:00:00	-60.3166	-3.38888	32.78	59	480	58.5773
2009-10-07 21:00:00	-60.2832	-3.39952	32.54	58	376	96.9995
2009-10-07 23:00:00	-60.3166	-3.38888	32.7	57	325	62.3431
2009-10-08 11:00:00	-60.3166	-3.38888	31.8	62	1740	52.4122
2009-10-10 19:20:00	-58.3252	-3.24217	30.42	56	4660	28.3908
2009-10-11 13:30:00	-58.3542	-3.3523	30.1	57	820	37.8962
2009-10-12 21:30:00	-58.2536	-2.94907	31.45	44	655	35.2559
2009-10-13 14:24:00	-58.3244	-3.0316	30.9	44	330	24.4581
2009-10-13 18:04:00	-58.257	-2.98568	31.72	44	102	34.4541
2009-10-17 19:30:00	-55.3513	-2.25062	32.05	45	330	26.661
2009-10-17 20:43:00	-55.288	-2.19852	33.03	48	298	24.14
2009-10-18 18:45:00	-55.6438	-2.1262	31.85	52	245	21.1533
2010-08-27 21:00:00	-60.5528	-3.32545	29.8	58	4330	23.3101
2010-09-01 12:43:00	-59.5706	-3.12527	30.13	64	4380	63.588
2010-09-01 17:54:00	-58.862	-3.311	30.1	60	4580	15.5693
2010-09-03 16:17:00	-58.3777	-3.16143	30.44	49	4542	26.8297
2010-09-06 17:29:00	-57.2977	-2.5096	30.66	48	4779	27.7914
2010-09-07 14:15:00	-56.4437	-2.38317	30.65	47	4557	30.139
2010-09-08 12:36:00	-55.499	-1.94682	30.53	48	4060	36.4671
2010-08-25 20:50:00	-60.2635	-3.07617	30.3	9	5300	31.5481
2010-09-04 13:51:00	-58.3118	-2.85898	31.6	12	3276	21.4915
2010-09-12 19:40:00	-54.9883	-2.4578	31.21	18	733	146.931
2010-08-27 15:30:00	-60.7365	-3.21833	30.57	10	7680	145.935
2010-08-30 16:24:00	-60.2135	-3.36773	30.55	50	10120	4174.87
2010-09-02 13:41:00	-58.3118	-3.23007	31.03	61	4269	109.925
2010-09-04 09:00:00	-55.6716	-2.2614	26.06	18	5439	119.908
2010-08-26 22:10:00	-60.8518	-3.30618	31.7	67	8990	93.8467
2010-08-29 07:00:00	-60.3233	-3.38377	31.67	57	1659	81.172
2010-09-02 21:16:00	-58.4451	-3.35083	32.9	61	253	54.0824
2010-09-04 17:36:00	-58.2926	-3.00887	33.6	54	107	29.1874
2010-09-05 07:00:00	-58.2651	-2.92515	33.6	53	131	50.4279
2010-09-08 18:52:00	-55.288	-2.19852	35.48	60	46	37.1332
2010-09-08 20:30:00	-55.3513	-2.25062	33.7	69	39	32.6367
2010-09-09 09:00:00	-55.4684	-2.26472	30.5	40	110	104.132
2012-11-20 12:30:00	24.5966	0.77384	23.5	13.9	6300.16	440.215
2012-11-21 08:30:00	24.5975	0.77109	23.4	14.1	7251.83	617.63
2012-11-21 12:05:00	24.5999	0.77668	23.4	13.5	6605.42	419.128
2012-11-24 09:00:00	24.1696	0.49339	25.7	22.2	4481.16	379.347
2012-11-24 13:25:00	24.1773	0.4897	24.2	17.4	7770.17	594.591
2012-11-25 09:55:00	24.1701	0.49822	25.4	22.3	5264.03	1821.92
2012-11-25 15:45:00	24.173	0.51405	24.5	11.7	4236.93	1363.45
2012-11-27 10:20:00	24.2821	0.79495	26.9	49.5	2016.35	130.196
2012-11-27 15:00:00	24.2661	0.76869	26.3	22.3	3970.57	290.069
2012-11-28 09:40:00	24.2967	0.78778	25.4	44.6	12508.8	21219.8
2012-12-01 09:25:00	24.2282	0.7381	23	38.4	8170.04	946.82
2012-12-01 12:15:00	24.2368	0.74073	25.7	21.7	4624.66	511.752
2012-12-02 09:30:00	24.3122	0.77258	25.6	34.5	2654.88	280.827
2012-12-02 10:30:00	24.3115	0.77206	25.7	38.1	2538.94	164.487
2012-12-02 11:25:00	24.31	0.7699	25.9	36.3	2383.84	132.69
2012-12-02 12:05:00	24.3076	0.7682	26	36.9	2394.32	121.714
2012-12-02 12:50:00	24.3044	0.7667	26.2	39.6	2452.72	120.964
2012-12-02 13:40:00	24.3019	0.76535	26.5	44.6	2461.93	119.538
2012-12-02 14:15:00	24.2996	0.76393	26.7	46.9	2559.09	172.007
2012-12-02 15:00:00	24.2968	0.76224	26.6	47	2606.05	134.388
2012-12-02 15:40:00	24.2965	0.76112	26.6	46.8	2676.6	176.848
2012-12-02 16:25:00	24.2966	0.76038	26.6	46.8	2752.36	325.067
2012-12-03 09:25:00	24.3122	0.77258	26	35.9	2750.39	225.299
2012-12-03 11:30:00	24.3044	0.76659	26.4	40.2	2521.15	127.046
2012-12-04 10:15:00	24.2964	0.76113	26.1	45.9	2670.11	162.908
2012-12-04 12:30:00	24.2965	0.76073	26.2	46.5	3237.4	195.266
2012-12-05 10:20:00	24.4346	0.73122	22.6	56	7422.22	602.891
2012-12-05 14:20:00	24.6629	0.64391	25.3	36.6	2414.67	192.54
2012-12-06 08:15:00	24.9008	0.57749	25.3	37	2430.43	112.447
2012-12-07 12:05:00	25.1251	0.56177	25.2	30	2372.88	160.553
2012-12-07 14:05:00	25.1201	0.57483	25.6	28	1719.68	115.213
2012-12-08 10:00:00	25.196	0.50237	26.4	48.2	2747.69	79.1991
2013-09-17 10:00:00	24.1694	0.49356	27.1	30.2	2501.68	275.843
2013-09-22 09:45:00	24.5967	0.77375	23.9	13.9	6131.56	726.662
2013-09-23 09:40:00	24.596	0.76187	23.2	14	6702.14	660.912
2013-09-24 09:25:00	24.5987	0.77518	23.3	15.6	7307.51	505.173
2013-09-26 08:30:00	24.5626	0.7251	26.8	82.7	1692.62	76.6489
2013-12-03 05:05:00	25.187	0.505771	26	48.3	2423.82	84.5124
2013-12-03 08:15:00	25.1199	0.562666	25.1	28.4	2349.12	361.96
2013-12-03 09:05:00	25.1172	0.568069	26.1	27.2	1696.94	148.942
2013-12-03 12:40:00	24.7609	0.58211	26.2	41.3	2262.33	85.4908
2013-12-03 16:30:00	24.3969	0.74571	26.6	45.9	2371.44	93.6691
2013-12-04 05:55:00	24.2706	0.773	26.4	21.2	4477.64	306.586
2013-12-04 09:30:00	24.0591	1.00566	26.5	46.1	2454.59	325.504
2013-12-04 13:35:00	23.6502	1.13995	26.9	47.3	3008.06	441.813
2013-12-04 15:22:00	23.6159	1.23217	27.3	40.5	2831.48	228.483
2013-12-05 06:20:00	23.4264	1.34218	23.4	12.7	4697.23	1574.89
2013-12-05 07:50:00	23.3791	1.47807	26.5	36.6	3522.36	159.601
2013-12-05 09:00:00	23.3454	1.51654	25.4	27.3	12231.9	1046.58
2013-12-05 12:36:00	23.0874	1.79804	27.2	43.1	2928.32	244.868
2013-12-06 04:54:00	22.7183	1.9939	26.8	37.4	3719.72	305.616
2013-12-06 05:53:00	22.6977	2.06356	26	23.7	7734.77	426.438
2013-12-06 10:43:00	22.332	2.20585	26.9	32.3	6088.14	68.5242
2013-12-06 11:35:00	22.2962	2.19821	27	37.4	3856.66	350.448
2013-12-06 14:40:00	21.9008	2.18563	27.5	37	4303.72	256.019
2013-12-07 04:50:00	21.6645	2.10547	26.2	26.6	8921.43	1036.13
2013-12-07 06:30:00	21.5204	2.07789	24.9	22.8	12662.3	2313.6
2013-12-07 07:45:00	21.454	2.10085	27.1	43.7	4148.63	185.751
2013-12-07 11:40:00	21.0616	2.04344	27.5	38.2	4176.17	219.349
2013-12-07 13:10:00	21.0226	2.05091	26.2	26.5	9528.23	916.257
2013-12-07 16:20:00	20.6644	2.01699	27.4	38.3	5436.5	392.509
2013-12-08 05:40:00	20.5008	2.03023	25.9	26.8	11463.8	6564.4
2013-12-08 08:15:00	20.1974	1.96535	27.5	36.5	4167.75	144.071
2013-12-08 09:50:00	20.0637	1.96957	26.7	29.2	8146.83	1768.16
2013-12-08 12:15:00	19.8172	1.9103	25.6	24.7	8929.25	762.542
2013-12-08 13:30:00	19.783	1.8546	28	43.6	4476.19	676.797
2013-12-09 06:30:00	19.3594	1.75099	27.8	36.7	4460.4	114.291
2013-12-09 09:45:00	19.1597	1.63675	26.2	25.1	10066.5	5472.41
2013-12-09 12:20:00	18.9921	1.4898	28.2	39.1	4496.12	1298.67
2013-12-10 05:40:00	18.7927	1.26153	26.6	34.1	8532.14	1866.19
2013-12-10 07:30:00	18.7501	1.25127	26.8	34.7	9381.79	6027.09
2013-12-10 11:20:00	18.6512	1.15953	26.5	33.9	10770.1	4395.59
2013-12-10 12:25:00	18.6104	1.12503	28	37.2	5648.29	305.408
2013-12-10 14:40:00	18.6208	1.12826	27.5	34.2	8136.66	538.898
2013-12-10 15:35:00	18.6258	1.1284	24.7	27	12381.9	5089.19
2013-12-11 06:25:00	18.5287	1.03281	26.5	33.6	9754.59	1050.12
2013-12-11 09:50:00	18.3873	0.85421	28.1	45.3	4890.5	1105.77
2013-12-11 11:20:00	18.4015	0.68418	27	45.8	6642.64	542.195
2013-12-11 13:34:00	18.3314	0.46323	28.1	39.9	6084.17	170.591
2013-12-12 10:45:00	18.2806	0.10889	25.6	55.1	12058.9	1642.61
2013-12-12 11:40:00	18.2807	0.11243	24.6	25	12996	9620.96
2013-12-12 13:45:00	18.3169	0.07078	25.7	37.5	8686.1	502.536
2013-12-12 16:30:00	18.3794	-0.05497	25.3	51.4	12641.6	12405.3
2013-12-13 09:25:00	18.2252	0.04347	27.6	42.7	3974.6	220.387
2013-12-13 14:00:00	17.9651	-0.29826	27.7	43.5	4734.55	2642.75
2013-12-14 05:45:00	17.7022	-0.4897	27.6	32.8	2504.24	106.625
2013-12-14 07:10:00	17.6633	-0.61219	27.4	39.2	5256.31	232.002
2013-12-14 11:43:00	17.8052	-0.6007	27.5	24.6	6933.06	193.828
2013-12-14 16:21:00	17.3971	-0.89893	27.9	40.6	4706.4	91.4486
2013-12-15 06:26:00	17.4171	-0.93356	26	30.2	15570.9	51838.9
2013-12-15 10:34:00	16.9907	-1.13281	27.5	36.4	4875.06	104.947
2013-12-15 12:22:00	16.8202	-1.22286	27.3	24.4	11142	4576.56
2013-12-15 14:35:00	16.7016	-1.42362	27.7	32.8	5263.1	431.416
2013-12-16 05:10:00	16.6646	-1.72012	27	19.9	14703.2	13387.9
2013-12-16 07:10:00	16.5692	-1.88172	27	20.5	13705.5	9532.93
2013-12-16 09:53:00	16.5005	-1.86932	27.6	33.6	4843.72	102.879
2013-12-16 13:42:00	16.3037	-2.12683	26.7	18.7	14298.9	25498.8
2013-12-16 15:05:00	16.2017	-2.13287	27.7	29	5712.84	125.823
2013-12-17 07:00:00	16.2232	-2.57983	27.7	34.8	4839.51	58.74
2013-12-17 10:30:00	16.1997	-2.85295	23.4	24.1	4429.81	671.501
2013-12-17 13:36:00	16.1563	-2.94128	27.6	7.3	5922.74	122.759
2013-12-17 15:05:00	16.1863	-3.01573	27.7	28.3	5813.03	43.5436
2013-12-18 07:20:00	16.1968	-3.17771	27.1	26.1	4669.25	68.1902
2013-12-18 09:05:00	16.2354	-3.30154	24.3	21.8	6879.94	1022.7
2013-12-18 10:44:00	16.1567	-3.42917	27.6	26.9	5962.66	43.3068
2013-12-18 12:16:00	16.0992	-3.5627	24.3	28.1	1582.08	349.171
2013-12-18 15:41:00	15.9486	-3.81736	27.6	26.8	5868.17	32.9488
2013-12-19 05:26:00	15.9083	-3.94913	25.1	11.2	1903.22	284.633
2013-12-19 07:34:00	15.6153	-4.01882	27.6	26.6	5826.31	27.4492
2013-12-19 09:45:00	15.5258	-4.19277	27.7	26.6	5634.97	24.1978
2013-12-19 10:40:00	15.5512	-4.24639	26.1	9.9	1974.08	728.823
2013-12-19 13:10:00	15.3504	-4.30655	27.8	26.5	5342.66	82.2853
2014-03-13 08:52:00	24.1741	0.50746	26.4	22.1	1944.68	128.464
2014-03-13 10:21:00	24.1696	0.49335	26.5	22.1	1465.34	146.947
2014-03-13 16:39:00	24.1764	0.5	26.2	20	1834.05	734.555
2014-03-13 17:11:00	24.17	0.49806	26.8	22	3142.74	2591.73
2014-03-14 08:35:00	24.1761	0.49583	26.4	21.5	2152.5	197.476
2014-03-14 09:26:00	24.1753	0.49639	26.5	21.4	2122.84	182.763
2014-03-14 10:01:00	24.1775	0.49722	25	24.8	2325.74	574.872
2014-03-17 08:46:00	24.5964	0.76278	24	13.4	5093.49	675.746
2014-03-17 09:35:00	24.5961	0.7575	24.1	10	2688.43	1179.11
2014-03-17 10:11:00	24.6042	0.77889	24.2	13.3	5326.53	689.47
2014-03-18 08:32:00	24.5978	0.76556	24.3	12.8	5005.27	719.249
2014-03-18 09:01:00	24.6028	0.7775	24.3	12.8	4992.36	711.728
2014-03-18 09:42:00	24.6042	0.78444	24.3	12.7	5672.5	779.038
2014-03-20 09:02:00	24.5628	0.74083	24.2	11.5	3532.58	816.152
2014-03-20 10:13:00	24.5631	0.73722	24.3	11.6	3565.04	1033.94
2014-03-20 10:58:00	24.5619	0.73639	25.2	35	2007.73	882.373
2014-03-20 11:25:00	24.5589	0.72972	27.9	58.6	1603.89	78.7712
2014-03-21 09:32:00	24.5639	0.7325	28.1	53.8	1700.14	268.76
2014-03-21 10:16:00	24.5606	0.72444	27.7	57.4	1471.63	85.5106
2014-03-21 10:58:00	24.5575	0.71583	27.8	57.3	1598.71	322.118
2014-06-10 05:24:00	25.1868	0.50522	27.1	78.9	1669.7	62.9179
2014-06-10 07:55:00	25.1246	0.5617	25.7	32.4	2563.17	293.198
2014-06-10 09:14:00	25.1204	0.57726	26.4	35.1	1438.95	101.708
2014-06-10 13:00:00	24.7602	0.58076	27.7	79.3	1699.33	68.5803
2014-06-10 14:33:00	24.6637	0.62863	23.8	27.1	5267.57	917.857
2014-06-10 16:22:00	24.5635	0.73787	24.3	11.8	5858.61	828.226
2014-06-11 04:46:00	24.3885	0.75207	27.3	65.8	1806.93	168.106
2014-06-11 06:38:00	24.2616	0.76418	27.5	26.1	2286.42	163.565
2014-06-11 10:57:00	24.0706	1.00697	27.8	64.5	1767.19	169.207
2014-06-11 13:27:00	23.9455	1.07552	24.9	20.8	3474.67	733.054
2014-06-11 16:15:00	23.6469	1.1439	28.8	71.1	1709.63	167.297
2014-06-12 05:00:00	23.6124	1.23029	28.2	47.9	1754.34	183.795
2014-06-12 07:41:00	23.4234	1.34062	23.8	11.5	3590.9	852.455
2014-06-12 09:33:00	23.3782	1.47916	28.3	59.7	1791.37	141.325
2014-06-12 10:39:00	23.3467	1.51695	24.2	58.7	10669.8	638.024
2014-06-12 15:25:00	23.066	1.8104	29.3	76	1567.16	163.563
2014-06-13 08:13:00	22.7095	1.99233	28.7	65.1	1514.34	135.222
2014-06-13 09:44:00	22.6956	2.06387	27.7	25.1	6444.11	557.703
2014-06-13 11:39:00	22.5955	2.1277	24.5	44.4	8034.62	819.857
2014-06-13 14:28:00	22.4514	2.19798	25.1	15.6	3346.35	743.209
2014-06-14 05:20:00	22.3409	2.20191	28.5	58.1	1570.5	208.743
2014-06-14 10:20:00	21.9852	2.21681	24.6	21.3	9431.96	1162.89
2014-06-14 12:27:00	21.8917	2.18374	29	57.7	1629	419.675
2014-06-14 15:48:00	21.6627	2.17607	24.8	13.3	11210.7	4033.42
2014-06-15 05:09:00	21.4811	2.10542	28.8	76.9	1390.11	121.135
2014-06-15 10:30:00	21.1413	2.07412	27.6	36.3	9282.05	12823
2014-06-15 13:10:00	21.0833	2.04397	28.7	71	1228.67	155.77
2014-06-15 14:29:00	21.0223	2.0506	26.8	29.3	11133.4	3117.81
2014-06-16 06:29:00	20.6944	1.96798	24	38.8	12304.3	4258.47
2014-06-16 07:22:00	20.6699	1.97107	24.8	36.6	15375	8257.17
2014-06-16 08:35:00	20.571	1.9978	28.5	74.8	1360.38	121.641
2014-06-16 11:10:00	20.4185	2.01597	25.5	29.1	15277.6	38308.5
2014-06-16 12:05:00	20.3764	2.00441	25.5	39.4	10189.4	13342.5
2014-06-16 14:30:00	20.1988	1.96333	28.8	63	1424.3	234.002
2014-06-16 16:05:00	20.1288	1.97888	24.3	23	15904.8	18287.6
2014-06-17 05:00:00	20.0634	1.97022	27	39.3	9812.98	1358.84
2014-06-17 08:10:00	19.8172	1.90961	25.8	29.7	9787.39	1779.91
2014-06-17 09:27:00	19.7852	1.85561	28.9	70.5	1395.15	346.868
2014-06-17 13:05:00	19.4745	1.81498	28	48.7	15691.7	21502.9
2014-06-17 14:50:00	19.3677	1.7563	29.3	53.2	1772.34	205.729
2014-06-18 05:30:00	19.0171	1.51539	28.9	63.8	1277.87	219.81
2014-06-18 07:35:00	18.9276	1.48418	24.3	87.6	15787.9	11594.2
2014-06-18 12:10:00	18.6645	1.22534	29.1	70	1363.62	172.628
2014-06-18 15:00:00	18.5419	1.03679	28.7	48.3	16785.3	52875.4
2014-06-18 16:35:00	18.4553	0.92878	27.3	43	9749.48	8348.8
2014-06-19 05:35:00	18.3932	0.87151	28.8	67	1335.13	253.803
2014-06-19 08:30:00	18.4013	0.68552	27.6	47.2	4638.25	427.019
2014-06-19 11:05:00	18.3248	0.46291	29	67.5	1316.52	311.912
2014-06-19 12:45:00	18.3359	0.37927	27.2	53.7	16763.5	25536.3
2014-06-19 15:30:00	18.2974	0.10862	27	77.1	11759.8	286.06
2014-06-20 11:55:00	18.3129	0.07411	27.5	31.1	6326.36	367.925
2014-06-20 13:00:00	18.2995	0.08878	29.1	70.1	11187.6	393.227
2014-06-21 06:05:00	18.2198	0.03617	28.8	64.1	1319.73	130.799
2014-06-21 09:05:00	18.0341	-0.13231	24.3	35.9	16941.8	31116.8
2014-06-21 10:40:00	17.9801	-0.27966	28.7	65	1499	192.208
2014-06-21 15:45:00	17.7493	-0.35979	28.4	17.9	13955	6155.18
2014-06-23 05:25:00	18.0154	0.45521	27.5	31.2	8726	673.773
2014-06-23 06:50:00	17.9578	0.43545	28.3	36.4	1855.86	179.104
2014-06-23 08:55:00	17.948	0.3213	26.2	34.9	15002.5	30501.2
2014-06-23 13:00:00	17.7484	-0.03344	28.9	38.1	1554.69	223.144
2014-06-24 05:30:00	17.703	-0.50086	28.4	36.9	2510.2	225.637
2014-06-24 07:10:00	17.6667	-0.60979	28.4	65.4	1517.46	225.095
2014-06-24 12:40:00	17.8068	-0.60096	28.8	25.3	2949.44	390.809
2014-06-25 06:44:00	17.3805	-0.92104	28.1	57.1	2303.14	101.564
2014-06-25 08:15:00	17.4189	-0.93318	25.4	63.6	10175.9	3358.74
2014-06-25 10:56:00	17.2594	-1.07204	23.9	30.7	8415.36	966.249
2014-06-25 14:30:00	16.9818	-1.11615	28.1	53.6	1883.22	61.4057
2014-06-25 16:30:00	16.8285	-1.21323	27.3	26.9	5891.99	220.136
2014-06-26 05:58:00	16.7092	-1.44976	27.9	55.2	1998.31	84.5667
2014-06-26 09:15:00	16.6649	-1.71856	25.9	22.9	16286.6	34450.7
2014-06-26 10:55:00	16.5571	-1.83955	28	54.2	2529.1	1486.24
2014-06-26 12:37:00	16.5707	-1.88037	27.6	21.3	14551.2	56236.2
2014-06-26 17:43:00	16.3036	-2.12641	26.6	13.7	7642.99	2624.68
2014-06-27 06:00:00	16.2105	-2.1363	27.9	51.9	2205.7	194.336
2014-06-27 11:59:00	16.2277	-2.58017	28.1	52.7	1970.49	59.868
2014-06-27 15:04:00	16.1997	-2.85292	24.5	10.8	2095.85	625.238
2014-06-28 08:20:00	16.1871	-3.03441	28.1	47.8	2414.83	22.5822
2014-06-28 10:29:00	16.1989	-3.17704	27.3	23.5	2141.51	110.075
2014-06-28 12:40:00	16.2433	-3.30641	23.9	9.4	1838.25	917.679
2014-06-28 14:37:00	16.1521	-3.43544	27.9	32	3459.48	43.2491
2014-06-28 16:18:00	16.0999	-3.56176	24.3	13.3	1086.98	254.559
2014-06-29 06:46:00	15.9889	-3.75764	23.6	10.6	2482.61	381.181
2014-06-29 07:44:00	15.9459	-3.82762	27.7	32.5	3442.05	27.3016
2014-06-29 09:51:00	15.9109	-3.94968	24.3	6.7	1726.15	195.116
2014-06-29 12:41:00	15.9226	-3.94992	24.4	6.7	1929.28	299.467
2014-06-29 16:33:00	15.6132	-4.01975	27.6	32.5	3419.94	21.9363
2014-06-30 15:35:00	15.5468	-4.24711	23.8	8	1193.25	565.302
2014-06-30 17:19:00	15.3567	-4.30579	27.3	32.7	2896.49	77.9367
2015-04-16 09:20:00	17.3266	-3.40708	27.8	41.7	3418.09	958.072
2015-04-16 10:00:39	17.4071	-3.38783	27.5	8.6	1896.13	111.351
2015-04-16 15:26:42	17.3778	-3.25358	27.9	32.5	2712.79	291.056
2015-04-17 09:59:13	17.2291	-3.2333	26.4	13.4	3125.42	475.57
2015-04-17 11:08:13	17.323	-3.1764	28.5	12.2	14089	2387.92
2015-04-17 12:02:50	17.4312	-3.22042	27.1	15.3	21248.7	68465.1
2015-04-20 10:20:46	17.4691	-3.26218	27.5	26.4	3467.31	100.774
2015-04-20 10:55:52	17.5125	-3.25787	24.3	29.2	11508.1	7004.09
2015-04-20 11:47:07	17.5387	-3.27481	23.9	28.3	8920.83	2790.15
2015-04-21 08:59:19	17.1231	-3.15759	24.4	20.1	9403.43	6744.69
2015-04-21 10:00:09	17.1545	-3.13071	27.6	31	3261.82	524.932
2015-04-22 16:03:53	17.6009	-3.31024	26.9	14	12144.5	1219.31
2015-04-23 08:55:49	17.7677	-3.37136	28.5	26	3630.42	27.4562
2015-04-23 13:43:27	18.0081	-3.39553	24.9	11.7	12511.2	3184.39
2015-04-23 15:39:27	18.0714	-3.39502	28.8	26.1	3670.42	79.4874
2015-04-24 06:11:55	18.1667	-3.46538	26.3	24.9	14004.2	2409.8
2015-04-24 08:35:08	18.2431	-3.38862	24	17	9543.79	2545.01
2015-04-24 08:59:06	18.2495	-3.40261	23.9	14	9181.52	832.002
2015-04-24 11:04:22	18.3644	-3.52121	28.6	29.2	5433.8	245.444
2015-04-25 06:31:50	18.6586	-3.625	27.5	22.7	4058.05	240.768
2015-04-25 11:08:49	18.9263	-3.71521	25.9	13.2	9540.48	3993.6
2015-04-25 12:09:42	18.9667	-3.72659	27.9	23.1	3632.71	379.696
2015-04-26 07:28:48	19.2611	-3.85985	26.7	23.8	3009.81	126.019
2015-04-26 10:07:01	19.3966	-3.96084	24.5	10.4	3335.98	691.617
2015-04-26 12:40:55	19.5477	-4.03104	27	28.7	3133.13	137.296
2015-04-26 16:02:08	19.7479	-4.07059	24.1	14.9	11608.6	6794.64
2015-04-27 05:16:45	19.7762	-4.11932	23.1	15.3	10024.2	18365.2
2015-04-27 06:33:25	19.8692	-4.15057	26.8	20.9	2684.66	295.364
2015-04-27 08:13:59	19.9848	-4.20231	22.8	15.3	9608.07	4076.35
2015-04-27 10:31:55	20.029	-4.30081	27	8.9	1329.58	207.014
2015-04-27 12:09:11	20.1212	-4.2915	27.1	20.7	2771.53	389.9
2015-04-27 15:32:26	20.3281	-4.3944	24.8	10.9	2548.85	802.863
2015-04-28 06:47:07	20.5782	-4.36377	27	19.7	1973.08	399.143
2015-04-28 07:42:53	20.4415	-4.27528	26.8	41	6105.08	837.413
2015-04-28 08:14:50	20.3751	-4.30676	27.2	19.9	2370.79	339.767
2015-04-28 08:41:08	20.3756	-4.31778	24.2	9.2	3873	963.404
2015-04-28 14:15:47	19.8759	-4.18301	25.7	11.7	5094.56	559.804
2015-04-30 08:29:00	18.0356	-3.37062	25.1	16.2	11317.3	2291.27
2015-05-01 15:53:06	17.0559	-2.99357	28.8	27.6	7499.27	438.739
2015-05-02 08:01:46	17.327	-2.89283	28.5	27.8	6846.64	362.623
2015-05-02 10:40:36	17.4916	-2.83864	27.7	20.8	22898.8	71428.4
2015-05-02 13:57:53	17.6049	-2.74453	28.9	25.2	7106.92	835.773
2015-05-02 15:26:16	17.7052	-2.71138	30.3	27.5	12834.5	3867.99
2015-05-03 11:11:40	18.2354	-2.66661	30.3	53.3	3143.32	249.718
2015-05-03 11:56:39	18.2053	-2.76931	28.3	21.4	6739.01	1145.47
2015-05-03 12:35:43	18.1295	-2.72521	28.7	45.5	15257.8	12663.3
2015-05-03 13:37:53	17.8939	-2.76992	29.2	37.9	4617.56	253.587
2015-05-05 05:49:28	16.8408	-3.04832	28.4	20.1	5721.42	482.211
2015-05-05 06:39:46	16.7781	-3.0296	23.6	15.1	7027.13	673.06
2015-05-05 11:06:50	16.4957	-3.0562	28.2	30	3465.12	174.486
2015-05-05 13:10:28	16.2103	-3.16513	28.3	25.2	4035.7	95.3714
2015-05-05 15:25:58	16.1651	-3.42039	28.7	30.7	3421.53	44.8049
2015-05-06 05:52:59	16.0992	-3.5627	24.3	19.6	1553.64	234.712
2015-05-06 07:25:20	15.989	-3.75714	24	16.4	3184.53	451.038
2015-05-06 08:16:31	15.9437	-3.82347	28.7	31.9	3445.02	25.4435
2015-05-06 09:30:15	15.9146	-3.9529	25.6	11.1	2137.69	177.012
2015-05-06 11:57:29	15.6196	-4.02029	28.7	30.3	3401.35	30.3208
2015-05-06 16:02:32	15.3917	-4.32432	29	31.8	3043.91	126.263
